# Supplementary material for: SKIP‐HOPS recruits TBC1D15 for a Rab7‐to‐Arl8b identity switch to control late endosome transport
Source: EMBO J. 2020 Feb 21;39(6):e102301. doi: 10.15252/embj.2019102301 (PMC7073467; doi:10.15252/embj.2019102301)
Supplement: Supplementary file 5 — Movie EV4 [file EMBJ-39-e102301-s005.zip]

Archive with 5 entries (4 files):
- Movie_EV4.mp4
- Movie_EV4_Legend.docx
- __MACOSX/
- __MACOSX/._Movie_EV4.mp4
- __MACOSX/._Movie_EV4_Legend.docx
