# Supplementary material for: SKIP‐HOPS recruits TBC1D15 for a Rab7‐to‐Arl8b identity switch to control late endosome transport
Source: EMBO J. 2020 Feb 21;39(6):e102301. doi: 10.15252/embj.2019102301 (PMC7073467; doi:10.15252/embj.2019102301)
Supplement: Supplementary file 12 — Source Data for Expanded View [file EMBJ-39-e102301-s017.zip]

Archive with 11 entries (8 files):
- Source_Data_for_EV_Figures/
- Source_Data_for_EV_Figures/Source_data_EV1.ai
- Source_Data_for_EV_Figures/Source_data_EV4.ai
- Source_Data_for_EV_Figures/Source_data_EV5.ai
- Source_Data_for_EV_Figures/Source_data_Figure_EV2.ai
- __MACOSX/
- __MACOSX/Source_Data_for_EV_Figures/
- __MACOSX/Source_Data_for_EV_Figures/._Source_data_EV1.ai
- __MACOSX/Source_Data_for_EV_Figures/._Source_data_EV4.ai
- __MACOSX/Source_Data_for_EV_Figures/._Source_data_EV5.ai
- __MACOSX/Source_Data_for_EV_Figures/._Source_data_Figure_EV2.ai
